# Supplementary material for: Serovars, Virulence and Antimicrobial Resistance Genes of Non-Typhoidal Salmonella Strains from Dairy Systems in Mexico
Source: Antibiotics (Basel). 2023 Nov 25;12(12):1662. doi: 10.3390/antibiotics12121662 (PMC10740734; doi:10.3390/antibiotics12121662)
Supplement: Supplementary file 1 [file antibiotics-12-01662-s001.zip]

Archive with 1 entries (1 files):
- antibiotics-2687815-supplementary.pdf
